# Supplementary material for: Mass Spectrometric Analysis of Purine Intermediary Metabolism Indicates Cyanide Induces Purine Catabolism in Rabbits
Source: Metabolites. 2024 May 10;14(5):279. doi: 10.3390/metabo14050279 (PMC11123099; doi:10.3390/metabo14050279)
Supplement: Supplementary file 1 [file metabolites-14-00279-s001.zip]

Archive with 1 entries (1 files):
- metabolites-2992429-supplementary.pdf
